# Supplementary material for: The Effect of WS2 Nanosheets on the Non-Isothermal Cold- and Melt-Crystallization Kinetics of Poly(l-lactic acid) Nanocomposites
Source: Polymers (Basel). 2021 Jul 5;13(13):2214. doi: 10.3390/polym13132214 (PMC8271659; doi:10.3390/polym13132214)
Supplement: Supplementary file 1 [file polymers-13-02214-s001.zip]

Archive with 1 entries (1 files):
- polymers-1272997-supplementary.pdf
